# Supplementary material for: Reactive and Regulative Temperament in Relation to Clinical Symptomatology and Personality Disorders in Patients with a Substance Use Disorder
Source: J Clin Med. 2022 Jan 25;11(3):591. doi: 10.3390/jcm11030591 (PMC8837055; doi:10.3390/jcm11030591)
Supplement: Supplementary file 1 [file jcm-11-00591-s001.zip]

Archive with 1 entries (1 files):
- jcm-1474377-supplementary.pdf
